# Supplementary material for: Conventional versus Analgesia-Oriented Combination Sedation on Recovery Profiles and Satisfaction after ERCP: A Randomized Trial
Source: PLoS One. 2015 Sep 24;10(9):e0138422. doi: 10.1371/journal.pone.0138422 (PMC4581832; doi:10.1371/journal.pone.0138422)
Supplement: S1 Dataset — (XLSX) [file pone.0138422.s006.xlsx]

## Sheet: SCHEDULE(세로)
subject	block	treatment	Age	Sex	PHx	FHx	Alcohol	Smoking	snoringHx	URI Hx	Height	Weight	BMI	ERCP 이유	ERCP type	ASA	Base SBP	Base DBP	Base MBP	Highest SBP	Highest DBP	Highest MBP	BPI%	Lowest SBP	Lowest DBP	Lowest MBP	BPD%	BP %	Base HR	Lowest HR	Highest HR	HRD%	HRI%	base SO2	Lowest SO2	0 min score	5 min score	15 min score	25 min score	Induction time	Procedure time	Recovery time	cessation	abmu	endoscopist VAS	Patient VAS	Propofol	Fentanyl	Lowest MBP
1	1	1	74	0	3	0	0	0	0	0	1.73	77	25.7276	4	2	3	158	84	93.6667	186	103	115.667	23.4875	144	81	87	7.66284	10.1449	68	51	68	25	0	100	89	5	7	8	10	3	42	23	0	0	80	100	250	0	87
17	5	2	60	0	0	0	1	0	0	0	1.76	74	23.8895	3	2	4	186	78	99	205	85	110	11.1111	166	65	83.6667	18.3267	12.0482	55	52	101	5.45455	83.6364	99	97	7	9	10	10	22	8	15	0	0	90	90	90	200	83.6667
166	42	2	54	1	3	0	0	0	0	0	1.69	44	15.4056	2	2	3	176	98	109	176	98	109	0	147	83	89.3333	22.0149	18.5897	66	53	68	19.697	3.0303	100	100	9	10	10	10	3	6	1	0	0	90	80	140	75	89.3333
226	57	1	31	1	0	0	0	0	0	0	1.65	84	30.854	4	2	2	119	58	63.3333	148	72	82.3333	30	103	61	60	5.55556	16.1616	60	58	74	3.33333	23.3333	99	99	5	7	8	10	3	16	21	0	0	70	75	370	0	60
64	16	2	71	0	3	0	0	0	1	0	1.66	78	28.306	4	2	3	166	80	93.6667	166	80	93.6667	0	145	70	80	17.0833	14.3836	58	58	74	0	27.5862	98	98	8	8	9	10	8	17	25	0	0	90	70	120	80	80
229	58	1	68	1	1	0	0	0	0	0	1.6	55	21.4844	2	2	3	165	66	84	169	86	98.6667	17.4603	142	74	81.6667	2.85714	15.8621	73	59	94	19.1781	28.7671	100	100	6	7	8	10	1	37	17	0	0	90	95	250	0	81.6667
69	18	1	73	1	3	0	0	0	0	0	1.67	64	22.9481	1	2	3	161	82	93.3333	166	85	97	3.92857	131	78	80.6667	15.7025	21.2766	81	59	81	27.1605	0	100	100	8	9	10	10	7	7	16	0	0	100	100	60	0	80.6667
84	21	1	72	1	1	0	0	0	1	0	1.62	66	25.1486	4	2	2	175	57	81.3333	175	57	81.3333	0	128	53	63	29.1005	30.3226	80	60	80	25	0	90	90	8	8	10	10	5	14	15	0	0	100	95	120	0	63
220	55	1	79	0	3	0	0	0	0	0	1.45	50	23.7812	1	2	3	138	80	84.3333	138	80	84.3333	0	102	54	55	53.3333	30.5085	78	60	79	23.0769	1.28205	100	100	7	7	8	10	2	12	16	0	0	100	90	150	0	55
164	41	2	78	1	1	0	0	0	0	0	1.55	56	23.3091	1	2	4	155	54	72.6667	155	54	72.6667	0	100	52	53	37.1069	40.7407	95	61	95	35.7895	0	100	100	8	9	10	10	8	20	15	0	0	90	90	100	50	53
116	29	2	73	1	0	0	0	0	0	0	1.52	44	19.0443	1	2	3	131	70	75.3333	137	62	72	-4.42478	131	70	75.3333	0	0	67	61	67	8.95522	0	100	100	9	9	10	10	5	15	12	0	0	90	100	140	75	75.3333
159	40	1	18	0	0	0	0	0	0	0	1.74	65	21.4692	5	2	1	103	48	51.3333	116	53	59	14.9351	101	45	48.6667	5.47945	2.40964	69	62	71	10.1449	2.89855	99	99	9	10	10	10	3	20	2	0	0	70	80	240	0	48.6667
10	3	2	67	0	0	0	0	0	1	0	1.73	73	24.3911	1	2	2	148	61	75	148	61	75	0	121	70	72	4.16667	21.0938	71	63	91	11.2676	28.169	99	100	8	10	10	10	3	22	5	0	0	100	85	90	150	72
108	27	2	65	0	0	0	0	0	0	0	1.66	64	23.2254	4	2	3	148	90	94.3333	160	104	107.667	14.1343	138	73	79.6667	18.41	7.8125	87	63	87	27.5862	0	100	97	8	9	10	10	10	27	7	0	0	100	100	200	100	79.6667
148	37	2	56	1	0	0	0	0	0	0	1.59	45	17.7999	4	3	2	135	72	78	137	72	78.6667	0.854701	101	69	64.6667	20.6186	29.5652	80	63	87	21.25	8.75	100	100	9	10	10	10	0	28	2	0	0	95	100	120	100	64.6667
93	24	2	80	0	0	0	0	0	1	0	1.62	57	21.7193	4	3	2	189	79	100.667	189	79	100.667	0	137	70	77.3333	30.1724	30.7692	71	63	71	11.2676	0	98	97	3	8	9	10	3	18	19	0	0	80	90	130	100	77.3333
216	54	2	73	1	3	0	0	0	0	0	1.54	54	22.7694	4	2	4	152	68	81	152	68	81	0	110	59	61	32.7869	31.8182	68	64	77	5.88235	13.2353	100	100	7	9	10	10	5	12	13	0	0	95	100	120	100	61
62	16	1	61	0	0	0	0	0	0	0	1.74	70	23.1206	1	2	2	148	73	83	166	81	94.3333	13.6546	121	71	72.6667	14.2202	21.0938	97	65	97	32.9897	0	100	96	8	8	9	10	2	26	22	0	0	60	100	270	0	72.6667
91	23	1	66	0	0	0	1	1	0	0	1.65	57	20.9366	4	2	2	193	75	99.3333	193	75	99.3333	0	124	53	61.6667	61.0811	39.8844	79	65	79	17.7215	0	100	100	8	8	9	10	8	15	22	0	0	100	100	160	0	61.6667
185	47	2	71	0	1	0	0	1	0	0	1.58	57	22.8329	4	2	2	165	80	93.3333	174	86	100.333	7.5	132	63	71	31.4554	22.7586	68	65	69	4.41176	1.47059	100	100	4	8	10	10	1	9	15	0	0	80	80	90	100	71
123	31	1	57	1	0	0	0	0	0	0	1.59	61	24.1288	5	1	2	172	78	94.3333	176	81	97.6667	3.53357	172	78	94.3333	0	0	67	65	69	2.98507	2.98507	100	100	9	9	10	10	5	15	12	0	0	90	90	120	0	94.3333
39	10	2	30	0	0	0	1	1	0	0	1.72	72	24.3375	4	2	1	122	80	79	141	69	78	-1.26582	119	80	78	1.28205	2.94118	81	66	100	18.5185	23.4568	100	97	9	10	10	10	0	17	3	0	0	100	100	240	100	78
83	21	2	52	0	3	0	0	0	0	0	1.64	57	21.1927	1	2	3	156	78	89	166	80	93.6667	5.24345	129	68	73.3333	21.3636	19.8529	75	66	91	12	21.3333	100	100	9	9	10	10	5	13	17	0	0	100	90	70	100	73.3333
63	16	2	59	0	0	0	0	1	0	0	1.77	75	23.9395	5	2	3	202	92	113.667	202	92	113.667	0	163	75	89.3333	27.2388	21.4286	66	66	90	0	36.3636	100	99	9	9	9	10	10	10	25	0	0	90	70	130	75	89.3333
35	9	1	74	1	1	1	0	0	0	0	1.54	62	26.1427	1	1	3	180	87	103	180	87	103	0	174	92	104.333	-1.27796	3.75	76	66	76	13.1579	0	99	99	6	10	10	10	0	5	5	0	0	100	100	140	0	104.333
14	4	2	78	1	0	0	0	0	0	0	1.64	60	22.3081	1	2	3	142	64	75	177	72	92	22.6667	137	60	70.6667	6.13208	4.09836	68	67	94	1.47059	38.2353	99	96	8	8	10	10	12	28	15	0	0	80	100	80	150	70.6667
105	27	1	51	1	0	0	0	0	0	0	1.58	54	21.6311	1	2	3	141	81	86	153	79	88.6667	3.10078	125	61	67.3333	27.7228	13.2231	67	67	71	0	5.97015	100	100	9	9	10	10	10	7	15	0	0	100	100	40	0	67.3333
155	39	1	48	0	0	0	0	0	0	0	1.69	46	16.1059	2	2	2	146	77	85	146	77	85	0	112	63	64.3333	32.1244	26.9841	92	68	92	26.087	0	100	100	9	10	10	10	5	27	3	0	0	100	80	360	0	64.3333
121	31	2	70	0	1	0	0	0	0	0	1.6	61	23.8281	2	2	3	141	80	85.3333	144	92	94.3333	10.5469	133	79	82	4.06504	6.61157	68	68	73	0	7.35294	100	100	8	9	10	10	10	23	12	0	0	80	80	180	100	82
74	19	1	65	0	0	0	0	0	0	0	1.71	62	21.2031	4	2	1	139	62	72.6667	139	78	83.3333	14.6789	133	68	74.6667	-2.67857	5.04202	70	68	70	2.85714	0	100	98	6	8	9	10	5	11	21	0	0	90	100	120	0	74.6667
103	26	1	56	1	1	0	0	0	0	0	1.49	50	22.5215	4	1	2	156	95	100.333	163	97	104	3.65449	152	92	97	3.43643	2.94118	70	68	70	2.85714	0	100	100	8	10	10	10	2	4	4	0	0	100	100	60	0	97
94	24	1	70	1	1	0	0	0	1	0	1.55	63	26.2227	4	2	3	180	77	96.3333	180	77	96.3333	0	94	52	51	88.8889	53.75	105	69	105	34.2857	0	96	96	7	9	9	10	6	41	18	0	0	85	90	270	0	51
231	58	2	64	0	0	0	0	0	0	0	1.7	60	20.7612	1	2	2	171	80	95.3333	177	90	104	9.09091	170	81	95.6667	-0.348432	0.662252	69	69	88	0	27.5362	100	100	7	8	10	10	6	9	10	0	0	100	100	100	75	95.6667
19	5	1	58	0	0	0	1	1	1	0	1.72	55	18.5911	4	2	2	145	71	80.6667	161	86	96	19.0083	117	69	70	15.2381	22.4	92	70	99	23.913	7.6087	100	99	5	5	7	10	10	53	22	0	0	85	90	80	0	70
178	45	1	61	1	0	0	0	0	0	0	1.54	58	24.4561	1	2	2	132	69	75	142	85	89	18.6667	112	66	66.3333	13.0653	17.8571	80	70	80	12.5	0	100	100	9	10	10	10	3	40	2	0	0	90	90	300	0	66.3333
100	25	2	64	1	3	0	0	0	0	0	1.59	46	18.1955	4	2	4	110	46	52.3333	133	47	60.6667	15.9236	109	39	47.3333	10.5634	1.11111	72	70	73	2.77778	1.38889	97	97	6	8	9	10	1	71	25	0	0	90	80	40	50	47.3333
75	19	1	67	0	0	0	1	1	0	0	1.63	50	18.8189	4	2	2	170	86	99	170	86	99	0	148	79	87	13.7931	14.6667	71	70	72	1.40845	1.40845	100	100	9	9	10	10	7	6	7	0	0	95	95	70	0	87
95	24	2	84	1	0	0	0	0	0	0	1.52	56	24.2382	1	2	4	185	61	87.3333	201	93	114	30.5344	143	86	90	-2.96296	25.4545	71	71	110	0	54.9296	100	100	9	9	9	10	5	51	24	0	0	90	90	170	200	90
12	3	1	43	1	0	0	0	0	0	0	1.63	59	22.2063	3	2	2	116	79	76.3333	163	77	90.6667	18.7773	109	78	73.3333	4.09091	7.29167	98	71	106	27.551	8.16327	100	98	9	9	10	10	20	34	16	0	0	70	25	370	0	73.3333
153	39	2	53	1	2	0	0	0	0	0	1.65	62	22.7732	2	2	3	113	52	57.3333	133	65	72.6667	26.7442	100	46	49	17.0068	13.9785	84	71	99	15.4762	17.8571	100	96	8	9	10	10	3	40	7	0	0	90	90	310	200	49
165	42	1	78	1	1	0	0	0	0	0	1.49	39	17.5668	4	3	2	168	86	98.3333	170	89	101	2.71186	162	80	92.3333	6.49819	4.05405	82	71	84	13.4146	2.43902	100	100	9	10	10	10	2	12	1	0	0	100	90	120	0	92.3333
45	12	1	80	0	1	0	0	1	1	0	1.65	63	23.1405	1	2	2	172	66	86.3333	172	66	86.3333	0	133	67	74	16.6667	25.6579	73	71	82	2.73973	12.3288	100	98	9	9	9	10	8	27	25	0	0	60	100	130	0	74
30	8	2	81	0	3	0	0	0	0	0	1.67	85	30.478	4	2	4	125	51	60.6667	145	64	76	25.2747	111	49	54.6667	10.9756	13.3333	80	71	82	11.25	2.5	100	100	8	9	9	10	8	6	24	0	0	100	80	80	50	54.6667
22	6	1	65	0	3	0	1	0	0	0	1.7	67	23.1834	1	2	3	163	69	85.3333	163	69	85.3333	0	124	73	75	13.7778	27.2727	76	71	76	6.57895	0	100	100	7	8	10	10	3	39	13	0	0	100	100	120	0	75
111	28	1	50	0	0	0	1	1	0	0	1.7	70	24.2215	4	2	3	171	75	92	187	78	99.3333	7.97101	165	79	92.6667	-0.719424	3.97351	73	71	73	2.73973	0	100	98	7	8	9	10	5	10	23	0	0	60	70	140	0	92.6667
217	55	2	79	0	3	0	0	0	0	0	1.45	50	23.7812	1	2	3	146	90	93.6667	180	104	114.333	22.0641	108	76	71.6667	30.6977	30.1587	80	72	108	10	35	99	96	5	8	10	10	5	45	15	0	0	100	100	250	100	71.6667
70	18	2	63	0	0	0	1	1	0	0	1.65	60	22.0386	4	2	1	171	79	94.6667	200	110	125	32.0423	160	71	85.6667	10.5058	7.28477	80	72	80	10	0	100	98	9	9	10	10	1	44	10	0	0	70	100	180	150	85.6667
170	43	1	54	1	0	0	0	0	0	0	1.65	61	22.4059	4	2	1	134	64	72.3333	146	87	91.6667	26.7281	111	56	59.3333	21.9101	20.1754	78	73	98	6.41026	25.641	100	100	8	9	10	10	10	13	15	0	0	70	80	180	0	59.3333
175	44	2	59	0	0	0	0	1	0	0	1.7	71	24.5675	4	2	2	116	61	64.3333	146	83	89	38.342	116	64	66.3333	-3.01508	0	82	73	92	10.9756	12.1951	100	100	8	10	10	10	7	35	3	0	0	100	90	180	100	66.3333
8	2	2	71	0	1	0	1	1	1	0	1.67	56	20.0796	3	2	3	119	75	74.6667	119	75	74.6667	0	95	65	60	24.4444	24.2424	90	73	90	18.8889	0	100	100	8	10	10	10	10	25	5	0	0	90	80	80	150	60
59	15	1	68	1	3	0	0	0	0	0	1.58	58	23.2335	4	2	3	152	76	86.3333	181	89	104.667	21.2355	120	79	77.6667	11.1588	24.2424	87	73	90	16.092	3.44828	98	98	7	8	9	10	23	8	24	0	0	95	90	150	0	77.6667
145	37	1	70	1	1	0	0	0	0	0	1.5	45	20	1	2	3	135	78	82	136	80	83.6667	2.03252	126	71	74.3333	10.3139	7.82609	81	73	82	9.87654	1.23457	99	98	8	9	10	10	5	45	12	0	0	100	100	180	0	74.3333
147	37	1	72	1	3	0	0	0	0	0	1.5	53	23.5556	4	2	3	125	78	78.6667	129	75	78	-0.847458	112	72	70.3333	11.8483	12.381	75	73	77	2.66667	2.66667	100	100	9	9	10	10	0	30	10	0	0	90	100	150	0	70.3333
97	25	1	79	1	1	0	0	0	0	0	1.64	51	18.9619	1	2	4	197	90	110.667	225	104	129.333	16.8675	149	69	80.6667	37.1901	27.1186	80	74	113	7.5	41.25	100	100	6	7	9	10	10	23	22	0	0	100	100	180	0	80.6667
167	42	2	79	1	0	0	0	0	0	0	1.54	63	26.5643	1	2	2	136	80	83.6667	157	63	79.3333	-5.17928	136	80	83.6667	0	0	76	74	108	2.63158	42.1053	100	100	6	8	9	10	4	24	17	0	0	95	90	200	100	83.6667
189	48	2	54	0	0	0	0	0	0	0	1.72	71	23.9995	4	2	1	200	91	112.333	200	91	112.333	0	169	90	101.333	10.8553	17.2222	85	74	88	12.9412	3.52941	100	98	9	10	10	10	5	25	1	0	0	100	100	150	130	101.333
65	17	2	34	1	0	0	0	0	0	0	1.68	62	21.9671	4	2	1	193	109	122	193	109	122	0	142	95	95.6667	27.5261	29.4798	109	75	119	31.1927	9.17431	100	100	8	9	10	10	0	15	15	0	0	90	90	120	100	95.6667
24	6	2	86	1	1	0	0	0	1	0	1.63	70	26.3465	1	2	3	180	80	98.3333	180	80	98.3333	0	133	84	85.3333	15.2344	29.375	80	75	100	6.25	25	100	100	8	10	10	10	7	13	5	0	0	100	100	90	50	85.3333
117	30	2	71	0	3	0	0	0	0	0	1.67	64	22.9481	4	2	3	178	78	96.3333	179	76	95.3333	-1.03806	107	47	52	85.2564	44.9367	75	75	99	0	32	100	100	9	9	10	10	3	37	8	0	0	80	80	300	100	52
27	7	1	74	0	2	0	1	0	0	0	1.58	60	24.0346	4	2	2	168	78	93	172	77	93.6667	0.716846	146	85	90.3333	2.95203	14.8649	81	75	96	7.40741	18.5185	100	100	7	7	10	10	6	12	17	0	0	100	100	90	0	90.3333
143	36	2	43	0	0	0	0	1	1	0	1.81	62	18.9249	5	2	3	160	72	86.3333	166	78	92.3333	6.94981	132	72	77	12.1212	20	77	75	91	2.5974	18.1818	99	99	7	8	10	10	15	35	10	0	0	70	95	120	100	77
225	57	2	83	1	3	0	0	0	0	0	1.5	53	23.5556	2	2	3	174	65	86.3333	185	85	103.333	19.6911	174	65	86.3333	0	0	75	75	85	0	13.3333	100	100	7	7	8	10	2	7	21	0	0	100	85	100	50	86.3333
205	52	1	83	1	3	0	0	0	0	0	1.5	53	23.5556	2	1	3	174	65	86.3333	185	85	103.333	19.6911	174	65	86.3333	0	0	75	75	85	0	13.3333	100	100	7	8	10	10	2	7	21	0	0	90	85	120	0	86.3333
154	39	2	67	0	0	0	0	0	0	0	1.56	56	23.0112	4	2	2	167	75	90.6667	183	70	92.6667	2.20588	144	72	81	11.9342	15.6463	82	75	83	8.53659	1.21951	100	97	8	10	10	10	5	9	1	0	0	90	80	140	100	81
50	13	2	70	0	0	0	1	1	0	0	1.61	54	20.8325	4	2	1	164	83	95	182	92	107	12.6316	164	83	95	0	0	75	75	83	0	10.6667	100	99	8	8	9	10	0	8	21	0	0	85	100	50	100	95
134	34	1	56	0	3	0	0	0	0	0	1.8	84	25.9259	2	1	3	145	78	85.3333	145	78	85.3333	0	135	79	82.6667	3.22581	8	78	75	78	3.84615	0	99	99	7	9	10	10	0	15	10	0	0	95	100	120	0	82.6667
107	27	2	67	1	1	0	1	0	0	0	1.48	58	26.4792	4	2	3	145	78	85.3333	156	76	87.6667	2.73438	145	78	85.3333	0	0	75	75	78	0	4	100	100	9	10	10	10	2	6	2	0	0	100	100	60	75	85.3333
144	36	1	44	1	1	0	0	0	0	0	1.6	55	21.4844	4	2	2	178	78	96.3333	178	78	96.3333	0	143	82	87.3333	10.3053	22.1519	75	75	78	0	4	98	98	7	8	10	10	5	18	7	0	0	100	100	120	0	87.3333
219	55	1	66	1	1	0	0	0	0	0	1.59	57	22.5466	1	1	2	166	85	97	178	78	96.3333	-0.687285	166	85	97	0	0	77	75	78	2.5974	1.2987	100	100	7	8	8	10	6	5	19	0	0	100	90	120	0	97
186	47	2	77	1	3	0	0	0	0	0	1.49	49	22.0711	2	2	2	163	80	92.6667	174	84	99	6.83453	156	83	92.3333	0.361011	4.8951	78	76	109	2.5641	39.7436	100	95	3	5	8	10	6	17	25	0	0	70	70	70	75	92.3333
207	52	2	37	0	0	0	0	0	0	0	1.72	66	22.3094	5	2	1	167	79	93.3333	167	79	93.3333	0	132	59	68.3333	36.5854	23.8095	106	76	106	28.3019	0	100	100	8	8	10	10	5	22	8	0	0	90	100	280	90	68.3333
228	57	1	48	0	0	0	0	0	0	0	1.78	74	23.3556	5	2	2	119	61	65.3333	138	72	79	20.9184	119	61	65.3333	0	0	91	76	91	16.4835	0	99	99	8	10	10	10	1	5	5	0	0	100	100	250	0	65.3333
136	34	2	67	0	1	0	0	0	0	0	1.65	70	25.7117	4	2	3	165	82	94.6667	165	82	94.6667	0	145	89	92.6667	2.15827	13.7931	89	76	89	14.6067	0	100	94	8	10	10	10	5	60	5	0	0	70	100	280	100	92.6667
67	17	1	23	0	0	0	1	0	1	0	1.65	70	25.7117	5	1	1	150	75	85	162	78	91	7.05882	135	62	71.3333	19.1589	11.5385	84	76	86	9.52381	2.38095	100	100	8	9	10	10	3	19	17	0	0	80	70	240	0	71.3333
119	30	1	75	0	0	0	0	0	0	0	1.69	78	27.31	4	2	3	172	83	97.6667	172	83	97.6667	0	160	80	91.6667	6.54545	7.89474	85	76	85	10.5882	0	99	98	9	9	10	10	5	15	8	0	0	100	90	80	0	91.6667
98	25	2	65	0	1	0	0	0	0	0	1.66	58	21.048	1	1	3	164	91	100.333	179	110	118	17.608	144	83	88.3333	13.5849	13.8889	78	76	83	2.5641	6.41026	100	100	8	10	10	10	4	11	10	0	0	90	90	60	100	88.3333
198	50	1	79	1	1	0	0	0	0	0	1.53	50	21.3593	4	2	3	164	82	94.3333	167	83	96	1.76678	132	89	88.3333	6.79245	22.2222	90	77	91	14.4444	1.11111	97	97	4	6	8	10	5	30	20	0	0	100	100	120	0	88.3333
73	19	2	82	0	1	0	0	0	0	0	1.64	75	27.8852	4	2	3	190	83	103.667	213	109	128.667	24.1158	108	55	57.6667	79.7688	48.2353	90	77	90	14.4444	0	100	97	6	8	9	10	1	16	23	0	0	100	100	100	150	57.6667
158	40	2	85	1	1	0	0	0	0	0	1.53	41	17.5146	4	2	3	212	84	111.667	240	84	121	8.35821	211	75	105.333	6.01266	0.520833	77	77	85	0	10.3896	100	100	8	10	10	10	4	4	2	0	0	90	90	50	40	105.333
26	7	1	42	1	2	0	0	0	0	0	1.62	47	17.9089	3	2	3	140	67	76.3333	155	87	94.6667	24.0175	140	67	76.3333	0	0	77	77	80	0	3.8961	100	100	10	10	10	10	2	6	2	0	0	100	90	60	0	76.3333
92	23	2	76	0	1	0	1	1	1	0	1.63	75	28.2284	4	2	3	187	93	109.333	205	120	133.333	21.9512	175	105	113.333	-3.52941	7.18563	87	78	110	10.3448	26.4368	98	92	9	10	10	10	5	36	4	0	0	50	100	200	200	113.333
125	32	2	79	0	0	0	0	0	0	0	1.62	52	19.8141	4	2	3	178	75	94.3333	178	77	95.6667	1.41343	175	75	93.3333	1.07143	1.89873	192	78	102	59.375	-46.875	100	100	9	9	10	10	5	15	13	0	0	100	100	120	75	93.3333
90	23	2	43	0	0	0	0	0	1	0	1.65	67	24.6097	3	3	3	153	87	94	164	81	93.6667	-0.35461	120	67	69.6667	34.9282	24.812	93	78	98	16.129	5.37634	100	98	9	9	10	10	4	19	7	0	0	80	99	150	150	69.6667
113	29	1	59	0	0	0	0	0	0	0	1.75	73	23.8367	5	2	2	187	88	106	187	88	106	0	139	81	85.3333	24.2188	28.7425	85	78	97	8.23529	14.1176	100	100	8	9	10	10	10	54	20	0	0	90	90	250	0	85.3333
171	43	1	68	0	0	0	0	1	0	0	1.66	68	24.677	4	2	1	141	71	79.3333	170	88	100.333	26.4706	141	71	79.3333	0	0	90	78	92	13.3333	2.22222	100	100	3	10	10	10	3	19	3	0	0	95	85	160	0	79.3333
109	28	2	80	1	0	0	0	0	0	0	1.5	54	24	1	2	3	165	82	94.6667	168	75	91	-3.87324	145	81	87.3333	8.39695	13.7931	78	78	92	0	17.9487	100	100	7	9	10	10	2	35	8	0	0	80	100	240	100	87.3333
120	30	2	81	0	1	0	0	0	0	0	1.6	58	22.6562	5	1	4	128	78	79.6667	144	76	83.6667	5.02092	119	86	82	-2.84553	8.33333	82	78	89	4.87805	8.53659	98	98	9	9	10	10	1	22	14	0	0	90	100	120	100	82
78	20	1	30	1	0	0	0	0	0	0	1.68	73	25.8645	4	2	1	127	63	69.3333	134	81	83.6667	20.6731	98	72	65.6667	5.58376	27.1028	88	78	88	11.3636	0	100	85	8	8	9	10	4	17	24	0	0	60	100	240	0	65.6667
197	50	1	79	0	0	0	0	0	0	0	1.69	65	22.7583	4	2	3	116	62	65	120	63	67	3.07692	93	55	52.6667	23.4177	23.9583	82	78	87	4.87805	6.09756	100	100	9	10	10	10	8	12	3	0	0	100	100	140	0	52.6667
191	48	1	70	1	1	0	0	0	0	0	1.51	62	27.1918	3	1	2	120	66	69	167	96	104.667	51.6908	120	66	69	0	0	78	78	81	0	3.84615	100	99	3	5	8	10	4	8	18	0	0	90	90	100	0	69
174	44	1	81	1	1	0	0	0	0	0	1.54	61	25.721	2	2	2	165	70	86.6667	165	79	92.6667	6.92308	126	59	66.3333	30.6533	26.8966	88	79	94	10.2273	6.81818	100	100	7	8	9	10	9	69	17	0	0	90	90	360	0	66.3333
192	48	2	61	1	3	0	0	0	0	0	1.48	50	22.8269	1	2	3	116	65	67	133	78	81.3333	21.393	116	65	67	0	0	79	79	93	0	17.7215	100	94	9	10	10	10	9	11	5	0	0	100	100	90	50	67
212	53	2	59	0	1	0	0	0	0	0	1.73	80	26.7299	1	1	2	163	80	92.6667	170	79	94.3333	1.79856	147	68	79.3333	16.8067	11.1888	90	79	90	12.2222	0	100	100	9	10	10	10	5	20	2	0	0	100	80	190	80	79.3333
183	46	1	59	0	0	0	0	1	0	0	1.7	72	24.9135	4	2	2	144	71	80.3333	163	98	104.667	30.2905	144	71	80.3333	0	0	83	79	89	4.81928	7.22892	100	96	6	8	10	10	2	16	12	0	0	60	70	170	0	80.3333
79	20	2	58	0	0	0	1	0	0	0	1.7	47	16.263	2	2	2	115	61	64	138	87	89	39.0625	104	61	60.3333	6.07735	11.5789	100	80	110	20	10	100	97	8	8	9	10	5	40	25	0	0	90	80	100	100	60.3333
202	51	1	81	1	3	0	0	0	0	0	1.46	47	22.0492	4	2	3	180	82	99.6667	180	82	99.6667	0	154	78	88.3333	12.8302	16.25	80	80	110	0	37.5	100	100	8	8	10	10	5	8	8	0	0	90	100	70	0	88.3333
196	49	2	74	0	3	0	0	0	0	0	1.67	64	22.9481	1	2	3	202	76	103	206	98	119	15.534	182	69	91.6667	12.3636	10.989	106	80	107	24.5283	0.943396	100	100	9	10	10	10	7	56	2	0	0	80	80	240	70	91.6667
162	41	2	53	0	0	0	1	0	1	0	1.74	86	28.4053	4	2	2	210	103	123.667	210	103	123.667	0	173	76	93.3333	32.5	19.4737	83	80	90	3.61446	8.43373	100	99	9	10	10	10	5	18	2	0	0	100	90	240	100	93.3333
36	9	2	64	1	1	0	0	0	0	0	1.57	57	23.1247	4	2	2	119	80	78	130	81	82.3333	5.55556	114	73	71.6667	8.83721	5.05051	99	81	120	18.1818	21.2121	100	97	9	9	10	10	6	27	7	0	0	90	90	130	100	71.6667
13	4	1	43	1	0	0	0	0	0	0	1.59	61	24.1288	4	2	2	155	72	84.6667	155	72	84.6667	0	120	63	67	26.3682	25.9259	84	81	93	3.57143	10.7143	99	98	10	10	10	10	2	9	4	0	0	85	40	80	0	67
77	20	2	54	0	0	0	1	1	1	0	1.61	70	27.0051	1	2	1	147	84	90	200	110	125	38.8889	133	82	84	7.14286	11.0236	81	81	91	0	12.3457	95	87	6	7	9	10	7	20	23	0	0	90	90	140	150	84
126	32	1	70	1	0	0	0	0	0	0	1.48	43	19.6311	4	2	2	137	67	75.3333	140	65	75	-0.442478	119	56	62	21.5054	15.3846	89	81	89	8.98876	0	95	95	8	10	10	10	3	3	4	0	0	100	100	120	0	62
152	38	1	55	0	0	0	0	0	0	0	1.71	67	22.913	3	2	3	135	79	82.6667	142	85	89	7.66129	135	79	82.6667	0	0	88	81	88	7.95455	0	100	97	8	10	10	10	11	6	3	0	0	70	70	240	0	82.6667
139	35	2	74	0	0	0	0	0	0	0	1.65	57	20.9366	4	2	3	165	82	94.6667	167	83	96	1.40845	128	83	83	14.0562	25.5172	82	81	83	1.21951	1.21951	100	99	9	10	10	10	0	30	5	0	0	100	100	240	100	83
133	34	2	72	0	1	0	0	1	0	0	1.68	60	21.2585	4	2	3	175	78	95.3333	176	80	97	1.74825	89	82	69.3333	37.5	55.4839	82	81	83	1.21951	1.21951	99	99	7	9	10	10	5	12	11	0	0	100	100	90	50	69.3333
88	22	1	58	0	0	0	0	0	0	0	1.7	70	24.2215	5	1	3	197	125	134	228	140	154.333	15.1741	197	125	134	0	0	82	82	121	0	47.561	100	95	7	9	10	10	3	30	12	0	0	80	100	290	0	134
31	8	2	62	0	1	0	1	1	0	0	1.62	53	20.1951	3	2	3	145	74	82.6667	159	73	86.6667	4.83871	115	64	66	25.2525	24	113	82	119	27.4336	5.30973	100	100	6	9	10	10	2	59	19	0	0	90	70	180	100	66
173	44	1	74	1	1	0	0	0	0	0	1.45	65	30.9156	4	2	1	172	64	85	199	101	118.667	39.6078	172	64	85	0	0	82	82	115	0	40.2439	100	100	4	8	9	10	11	11	18	0	0	90	90	150	0	85
5	2	1	35	0	0	0	0	0	1	0	1.72	86	29.0698	4	3	3	127	80	80.6667	136	93	92.3333	14.4628	121	98	90.6667	-11.0294	5.60748	82	82	112	0	36.5854	95	95	8	8	10	10	10	9	16	0	0	65	95	130	0	90.6667
61	16	1	61	0	3	0	0	0	1	0	1.74	67	22.1297	1	2	3	136	72	78.3333	157	89	96.6667	23.4043	94	63	58.3333	34.2857	36.2069	86	82	90	4.65116	4.65116	100	100	7	8	8	10	1	23	21	0	0	90	90	310	0	58.3333
135	34	1	41	1	0	0	0	0	0	0	1.58	56	22.4323	2	2	3	165	85	96.6667	169	84	97.3333	0.689655	161	83	94	2.83688	2.75862	89	82	89	7.86517	0	100	100	9	10	10	10	5	30	5	0	0	90	90	120	0	94
3	1	2	74	0	3	0	1	1	1	0	1.63	61	22.9591	4	2	3	104	56	57	114	65	66.3333	16.3743	104	56	57	0	0	82	82	88	0	7.31707	100	99	9	10	10	10	4	7	9	0	0	100	100	50	50	57
15	4	1	72	1	1	0	0	0	0	0	1.51	53	23.2446	4	2	3	194	94	112.333	203	98	118	5.04451	194	94	112.333	0	0	83	83	122	0	46.988	99	99	8	10	10	10	1	7	7	0	0	100	100	70	0	112.333
81	21	2	83	0	1	0	0	0	0	0	1.66	57	20.6852	1	2	3	189	67	92.6667	189	67	92.6667	0	121	60	65.3333	41.8367	40.2367	110	83	110	24.5455	0	100	100	8	8	9	10	2	17	21	0	0	95	70	80	60	65.3333
96	24	1	72	0	1	0	0	0	1	0	1.7	81	28.0277	1	2	3	148	70	81	148	70	81	0	102	62	60.3333	34.2541	35.9375	98	83	98	15.3061	0	99	99	8	10	10	10	3	27	5	0	0	100	100	190	0	60.3333
184	46	2	65	1	0	0	0	0	0	0	1.53	53	22.6409	4	2	2	170	77	93	178	76	95	2.15054	140	73	80.3333	15.7676	20	97	83	97	14.433	0	100	96	9	9	10	10	5	13	12	0	0	100	100	60	50	80.3333
188	47	1	59	0	0	0	0	0	0	0	1.8	78	24.0741	5	2	1	151	85	92	151	85	92	0	139	82	86	6.97674	9.16031	85	83	94	2.35294	10.5882	100	100	9	10	10	10	8	16	1	0	0	100	100	170	0	86
150	38	2	66	0	3	0	0	0	0	0	1.8	84	25.9259	1	2	3	201	101	119.333	203	97	117.333	-1.67598	197	96	114.667	4.06977	2.20994	85	83	85	2.35294	0	100	100	8	9	10	10	3	17	12	0	0	100	100	240	100	114.667
58	15	1	40	0	0	0	1	1	0	0	1.8	59	18.2099	3	2	2	121	54	61.3333	121	54	61.3333	0	95	65	60	2.22222	25.7426	117	84	117	28.2051	0	100	98	8	9	9	10	8	29	23	0	0	90	90	170	0	60
218	55	2	62	1	0	0	0	0	0	0	1.55	55	22.8928	4	2	1	120	62	66.3333	143	72	80.6667	21.608	107	64	63.3333	4.73684	13	84	84	97	0	15.4762	100	100	7	9	10	10	0	17	13	0	0	95	95	190	75	63.3333
89	23	1	56	1	0	0	0	0	0	0	1.64	48	17.8465	3	1	2	135	75	80	135	75	80	0	84	54	49	63.2653	44.3478	95	84	95	11.5789	0	100	100	7	8	9	10	3	25	17	0	0	100	100	140	0	49
199	50	2	68	0	0	0	0	1	0	0	1.69	75	26.2596	4	2	2	168	83	96.3333	168	83	96.3333	0	164	92	101	-4.62046	2.7027	87	84	87	3.44828	0	100	100	7	8	10	10	2	7	10	0	0	90	100	70	75	101
99	25	1	62	0	0	0	0	0	0	0	1.76	65	20.984	1	2	2	130	70	75	155	85	93.3333	24.4444	130	70	75	0	0	85	85	94	0	10.5882	98	95	7	8	10	10	2	5	13	0	0	95	90	80	0	75
156	39	1	72	0	0	0	0	1	0	0	1.72	70	23.6614	1	2	2	171	82	96.6667	182	98	111	14.8276	166	96	104.333	-7.34824	3.31126	92	85	92	7.6087	0	100	100	8	9	10	10	5	30	15	0	0	80	80	360	0	104.333
60	15	2	81	1	3	0	0	0	0	0	1.55	47	19.563	4	2	3	177	66	88	204	98	118.333	34.4697	136	56	67.6667	30.0493	26.1146	90	85	90	5.55556	0	100	89	7	8	9	10	3	17	20	0	0	90	90	50	125	67.6667
56	14	2	29	0	0	0	0	0	0	0	1.73	69.2	23.1214	4	2	2	181	80	98.6667	181	80	98.6667	0	170	85	98.3333	0.338983	6.8323	89	85	89	4.49438	0	100	99	8	9	10	10	6	9	15	0	0	100	90	70	200	98.3333
115	29	1	66	0	2	0	0	0	0	0	1.65	56	20.5693	4	2	3	165	55	76.6667	167	57	78.6667	2.6087	144	65	76.3333	0.436681	14.4828	85	85	89	0	4.70588	100	100	7	9	10	10	7	10	13	0	0	100	100	170	0	76.3333
132	33	1	74	0	3	0	0	0	0	0	1.6	60	23.4375	4	2	3	98	58	56.3333	145	62	74.6667	32.5444	95	57	54.6667	3.04878	3.84615	85	85	88	0	3.52941	100	100	7	9	10	10	0	20	7	0	0	90	100	120	0	54.6667
195	49	1	50	0	0	0	0	0	0	0	1.67	68	24.3824	4	2	2	133	64	72	133	64	72	0	123	58	64.6667	11.3402	8.84956	87	85	87	2.29885	0	100	100	9	10	10	10	4	5	1	0	0	90	80	80	0	64.6667
106	27	1	49	1	0	0	0	0	0	0	1.54	52	21.9261	4	2	2	157	92	98.6667	166	96	104.333	5.74324	133	91	90	9.62963	17.5182	121	86	121	28.9256	0	100	100	7	9	9	10	10	30	22	0	0	90	90	240	0	90
142	36	2	50	0	0	0	0	1	1	0	1.73	69	23.0546	4	2	2	198	89	110.333	198	89	110.333	0	137	71	78	41.453	34.2697	102	86	102	15.6863	0	99	94	9	9	10	10	0	30	8	0	0	70	80	180	100	78
190	48	1	40	0	0	0	0	0	0	0	1.7	70	24.2215	4	2	2	151	61	76	151	73	84	10.5263	147	70	80.6667	-5.78512	3.05344	86	86	98	0	13.9535	100	100	9	10	10	10	5	12	3	0	0	100	100	180	0	80.6667
114	29	2	81	0	1	0	0	0	0	0	1.6	58	22.6562	5	1	3	151	86	92.6667	151	86	92.6667	0	119	64	67.3333	37.6238	24.4275	98	86	98	12.2449	0	100	98	9	9	9	10	2	45	21	0	0	90	100	170	100	67.3333
76	19	2	73	1	1	0	0	0	0	0	1.5	55	24.4444	1	2	2	187	82	102	187	82	102	0	96	58	55.6667	83.2335	54.491	90	86	94	4.44444	4.44444	98	89	7	8	9	10	2	29	24	0	0	90	80	140	100	55.6667
169	43	2	39	0	0	0	0	1	0	0	1.66	80	29.0318	4	2	1	156	91	97.6667	156	91	97.6667	0	140	91	92.3333	5.77617	11.7647	86	86	91	0	5.81395	100	100	9	10	10	10	6	13	1	0	0	80	90	140	100	92.3333
203	51	1	53	1	2	0	0	0	0	0	1.55	47	19.563	2	2	2	185	91	107.333	191	104	118	9.93789	157	79	90	19.2593	16.9697	110	87	135	20.9091	22.7273	100	100	9	10	10	10	15	39	3	0	0	100	100	210	0	90
11	3	2	71	1	0	0	0	0	0	1	1.5	47	20.8889	1	2	2	178	79	97	179	79	97.3333	0.343643	114	72	71	36.6197	40.5063	129	87	129	32.5581	0	100	100	8	10	10	10	6	40	9	0	0	80	90	120	225	71
6	2	2	68	0	2	0	1	1	0	1	1.7	54	18.6851	1	2	2	149	81	88.6667	181	91	106	19.5489	122	66	69.6667	27.2727	20.9302	92	87	92	5.43478	0	100	100	8	10	10	10	6	4	5	0	0	100	100	40	100	69.6667
32	8	1	77	0	1	0	1	0	1	0	1.72	71	23.9995	4	2	4	160	81	92.3333	160	81	92.3333	0	118	82	79	16.8776	30	87	87	90	0	3.44828	100	95	6	10	10	10	5	20	5	0	0	90	90	130	0	79
4	1	2	53	0	1	0	1	0	0	0	1.7	77	26.6436	3	2	3	159	92	99.3333	166	91	101	1.67785	147	87	92	7.97101	8.63309	100	88	125	12	25	100	100	10	10	10	10	6	23	1	0	0	100	95	80	150	92
101	26	1	66	0	0	0	1	1	0	0	1.66	67	24.3141	2	1	1	189	93	110	215	110	130	18.1818	159	90	98	12.2449	17.7515	90	88	105	2.22222	16.6667	100	97	8	8	9	10	1	23	16	0	0	70	99	240	0	98
33	9	1	65	1	1	0	0	0	0	0	1.56	69	28.3531	4	2	2	196	93	112.333	215	109	129.333	15.1335	188	91	108.333	3.69231	4.54545	88	88	105	0	19.3182	100	100	8	10	10	10	5	13	7	0	0	70	100	120	0	108.333
57	15	2	61	1	0	0	0	0	0	0	1.58	51	20.4294	3	2	3	157	84	93.3333	166	100	107	14.6429	119	88	83.3333	12	27.7372	103	88	103	14.5631	0	100	100	9	10	10	10	3	22	25	0	0	80	95	120	250	83.3333
160	40	1	78	0	1	0	1	0	0	0	1.68	54	19.1327	1	2	3	183	93	108	183	93	108	0	147	88	92.6667	16.5468	22.0859	88	88	102	0	15.9091	94	94	9	10	10	10	5	19	5	0	0	100	100	200	0	92.6667
25	7	2	74	0	0	0	0	0	1	0	1.6	60	23.4375	4	2	2	215	106	127.333	223	116	136.667	7.32984	204	99	119	7.0028	5.64103	88	88	99	0	12.5	100	99	10	10	10	10	4	24	2	0	0	100	80	130	100	119
82	21	1	72	1	3	0	0	0	0	0	1.6	48	18.75	2	2	3	140	61	72.3333	195	84	106	46.5438	140	61	72.3333	0	0	88	88	95	0	7.95455	100	99	8	8	9	10	0	16	24	0	0	90	100	80	0	72.3333
87	22	2	65	1	0	0	0	0	1	0	1.6	60	23.4375	4	2	1	189	83	103.333	211	93	117.333	13.5484	145	75	83.3333	24	26.0355	118	89	118	24.5763	0	99	98	7	7	9	10	6	13	25	0	0	100	100	80	100	83.3333
28	7	2	71	0	0	0	1	1	1	0	1.58	60	24.0346	4	2	3	143	75	82.6667	166	83	95.6667	15.7258	125	73	75.3333	9.73451	14.6341	89	89	99	0	11.236	100	98	7	8	10	10	4	20	16	0	0	70	100	130	150	75.3333
161	41	1	72	0	0	0	0	1	1	0	1.62	74	28.1969	4	2	4	180	98	110.333	180	98	110.333	0	168	94	103.667	6.43087	7.5	95	90	102	5.26316	7.36842	100	100	9	10	10	10	5	14	1	0	0	95	90	100	0	103.667
209	53	2	53	1	2	0	0	0	0	0	1.65	62	22.7732	2	2	3	152	105	105.667	168	81	95	-10.0946	147	75	84	25.7937	3.78788	102	90	101	11.7647	-0.980392	100	99	9	10	10	10	5	25	2	0	0	90	90	230	100	84
34	9	2	69	1	0	0	0	0	0	0	1.63	45	16.937	1	2	2	165	73	88.6667	183	78	98	10.5263	156	70	83.6667	5.9761	6.2069	95	90	100	5.26316	5.26316	100	100	6	9	10	10	5	5	15	0	0	80	80	30	100	83.6667
54	14	2	52	0	0	0	0	0	0	0	1.68	64	22.6757	1	2	2	145	81	87.3333	145	81	87.3333	0	129	75	78	11.9658	12.8	97	90	97	7.21649	0	100	100	9	9	10	10	3	12	17	0	0	25	90	120	300	78
47	12	2	81	1	0	0	0	0	0	0	1.44	56	27.0062	4	2	3	207	103	122.667	207	103	122.667	0	141	109	104.667	17.1975	35.2941	96	90	96	6.25	0	100	100	9	9	9	10	5	14	21	0	0	100	100	60	100	104.667
140	35	1	65	0	0	0	0	0	0	0	1.51	53	23.2446	4	3	3	125	75	76.6667	125	75	76.6667	0	115	76	74	3.6036	9.52381	92	90	94	2.17391	2.17391	99	99	8	8	9	10	5	50	20	0	0	80	90	120	0	74
232	58	1	74	1	0	0	0	0	0	0	1.44	50	24.1127	4	2	2	130	81	82.3333	156	63	79	-4.04858	130	81	82.3333	0	0	90	90	90	0	0	99	99	8	8	10	10	5	10	10	0	0	100	100	140	0	82.3333
201	51	2	66	1	0	0	0	0	0	0	1.57	50	20.2848	4	2	2	161	68	84	167	79	93.3333	11.1111	140	84	87.6667	-4.18251	14.8936	97	91	98	6.18557	1.03093	100	100	5	6	8	10	5	23	20	0	0	80	100	140	50	87.6667
53	14	1	71	0	1	0	0	0	0	0	1.68	64	22.6757	1	2	3	173	84	98.6667	173	84	98.6667	0	136	74	79.6667	23.8494	24.183	98	91	98	7.14286	0	100	98	8	9	10	10	7	21	17	0	0	90	95	140	0	79.6667
182	46	2	81	1	1	0	0	0	0	0	1.54	61	25.721	2	3	2	176	79	96.3333	191	85	105.333	9.34256	176	79	96.3333	0	0	92	91	96	1.08696	4.34783	100	100	6	8	9	10	3	9	21	0	0	90	90	130	60	96.3333
72	18	1	59	1	0	0	0	0	0	0	1.64	55	20.4491	2	2	1	140	69	77.6667	177	92	105.333	35.6223	140	69	77.6667	0	0	110	92	129	16.3636	17.2727	100	100	8	8	9	10	5	28	22	0	0	100	100	160	0	77.6667
7	2	1	52	1	0	0	0	0	0	0	1.59	55	21.7555	2	2	3	118	66	68.3333	152	92	97	41.9512	118	66	68.3333	0	0	92	92	114	0	23.913	98	96	8	10	10	10	4	29	7	0	0	80	80	90	0	68.3333
71	18	2	60	0	2	0	0	0	1	0	1.65	65	23.8751	5	2	2	192	105	119	196	118	129	8.40336	188	104	117	1.7094	2.32558	92	92	103	0	11.9565	100	100	9	10	10	10	2	16	7	0	0	90	100	90	100	117
127	32	1	49	1	0	0	0	0	0	0	1.53	39	16.6603	2	2	2	157	76	88	157	76	88	0	127	72	75.3333	16.8142	21.8978	93	93	109	0	17.2043	100	100	8	9	10	10	5	11	8	0	0	100	100	220	0	75.3333
2	1	1	52	0	0	0	0	0	0	0	1.75	48	15.6735	3	2	2	168	86	98.3333	168	86	98.3333	0	150	88	93.6667	4.98221	12.1622	93	93	106	0	13.9785	100	100	8	10	10	10	3	9	8	0	0	75	70	50	0	93.6667
227	57	2	59	0	1	0	1	0	0	0	1.7	70	24.2215	4	2	2	134	57	67.6667	140	61	72.3333	6.89655	106	83	75.6667	-10.5727	24.5614	95	93	99	2.10526	4.21053	99	99	7	7	8	10	2	10	23	0	0	95	95	280	100	75.6667
187	47	1	40	1	0	0	0	0	0	0	1.57	48	19.4734	5	2	1	139	60	71.3333	170	90	101.667	42.5234	139	60	71.3333	0	0	97	94	98	3.09278	1.03093	100	100	4	8	10	10	7	5	13	0	0	90	90	90	0	71.3333
21	6	1	43	0	0	0	0	0	0	0	1.76	76	24.5351	4	2	2	160	68	83.6667	192	82	103.667	23.9044	160	68	83.6667	0	0	108	95	136	12.037	25.9259	100	100	7	10	10	10	3	15	7	0	0	90	20	120	0	83.6667
16	4	2	68	1	1	0	0	0	1	1	1.55	61	25.3902	4	2	2	182	77	97	195	86	107.333	10.6529	181	77	96.6667	0.344828	0.617284	101	95	101	5.94059	0	100	100	8	10	10	10	1	7	7	0	0	100	90	70	100	96.6667
193	49	2	63	1	0	0	0	0	0	0	1.58	52	20.83	1	2	2	126	59	66.3333	188	110	121	82.4121	126	59	66.3333	0	0	109	96	109	11.9266	0	100	97	6	9	9	10	5	31	19	0	0	70	80	80	100	66.3333
179	45	1	54	0	0	0	0	0	0	0	1.72	63	21.2953	5	2	2	159	78	90	165	92	101.333	12.5926	136	83	85.6667	5.05837	16.5468	97	97	117	0	20.6186	100	99	9	10	10	10	3	25	2	0	0	60	50	250	0	85.6667
118	30	1	42	1	0	0	1	0	1	0	1.58	58	23.2335	5	2	2	147	76	84.6667	153	81	90	6.29921	138	80	84.3333	0.395257	7.08661	101	97	112	3.9604	10.8911	100	100	7	9	9	10	10	48	25	0	0	80	80	240	0	84.3333
141	36	1	38	0	0	0	0	1	1	0	1.72	70	23.6614	5	3	2	135	82	84.6667	145	83	88.6667	4.72441	135	82	84.6667	0	0	98	97	98	1.02041	0	100	95	7	8	9	10	5	10	25	0	0	60	70	240	0	84.6667
102	26	2	74	1	1	0	0	0	0	0	1.52	42	18.1787	5	1	3	178	75	94.3333	221	110	132	39.9293	176	77	95	-0.701754	1.26582	98	98	123	0	25.5102	100	100	8	10	10	10	2	20	5	0	0	80	95	90	150	95
55	14	1	69	1	1	0	0	0	0	0	1.62	56	21.3382	2	2	3	149	76	85.3333	153	63	78	-8.59375	119	73	73.3333	16.3636	23.2558	101	98	112	2.9703	10.8911	100	100	7	9	9	10	5	43	27	0	0	100	90	240	0	73.3333
85	22	1	50	0	0	0	0	1	0	0	1.76	71.2	22.9855	4	2	2	150	67	79.6667	152	67	80.3333	0.83682	126	63	69	15.4589	18.4615	105	98	106	6.66667	0.952381	100	98	7	8	10	10	2	17	11	0	0	80	90	190	0	69
38	10	1	47	0	0	0	1	1	0	0	1.73	70	23.3887	1	3	2	145	81	87.3333	182	97	110.333	26.3359	145	81	87.3333	0	0	101	98	103	2.9703	1.9802	100	100	9	10	10	10	21	12	2	0	0	100	100	130	0	87.3333
23	6	2	88	0	1	0	1	1	0	0	1.63	70	26.3465	4	2	3	180	82	99.6667	180	82	99.6667	0	168	72	89	11.985	7.5	98	98	99	0	1.02041	99	99	8	10	10	10	1	7	7	0	0	100	100	40	100	89
40	10	2	79	1	1	0	0	0	0	0	1.5	58	25.7778	2	1	2	155	72	84.6667	154	75	86.3333	1.9685	113	52	57.3333	47.6744	31.1111	112	99	112	11.6071	0	100	100	9	10	10	10	5	29	1	0	0	100	100	70	100	57.3333
37	10	1	85	1	0	0	0	0	0	0	1.47	55	25.4524	1	1	2	166	90	100.333	168	80	94.3333	-5.98007	166	90	100.333	0	0	99	99	108	0	9.09091	100	100	9	10	10	10	2	8	5	0	0	100	100	90	0	100.333
41	11	1	46	0	0	0	1	1	0	0	1.7	49	16.955	1	2	2	125	65	70	161	70	85.3333	21.9048	119	66	68.6667	1.94175	5.71429	99	99	87	0	-12.1212	100	100	9	9	9	10	5	22	26	0	0	90	70	170	0	68.6667
194	49	1	61	1	3	0	0	0	0	0	1.58	50	20.0288	4	2	3	210	88	113.667	210	88	113.667	0	178	77	95.6667	18.8153	16.8421	115	100	122	13.0435	6.08696	100	100	8	10	10	10	3	32	5	0	0	80	70	140	0	95.6667
51	13	1	78	1	0	0	0	0	0	0	1.45	46	21.8787	3	1	2	132	52	63.6667	151	59	74.6667	17.2775	132	52	63.6667	0	0	100	100	111	0	11	100	100	8	10	10	10	0	11	4	0	0	100	100	60	0	63.6667
52	13	1	59	0	3	0	0	0	0	0	1.72	70	23.6614	2	2	3	114	63	65	114	63	65	0	101	58	57.3333	13.3721	13.8298	100	100	105	0	5	99	99	8	8	9	10	0	7	23	0	0	100	90	90	0	57.3333
151	38	2	70	1	3	0	0	0	0	0	1.55	53	22.0604	4	2	3	150	72	83	192	95	112.333	35.3414	150	72	83	0	0	104	101	121	2.88462	16.3462	100	100	9	10	10	10	8	15	2	0	0	100	80	150	100	83
42	11	1	42	0	0	0	0	0	0	0	1.71	67	22.913	2	2	3	171	106	112.667	178	98	109.667	-2.66272	126	84	83	35.743	29.8013	116	102	116	12.069	0	100	97	8	9	9	10	5	43	17	0	0	80	80	160	0	83
49	13	2	68	0	3	0	0	0	0	0	1.66	85	30.8463	4	3	3	137	70	77.3333	193	68	94.6667	22.4138	135	68	75.3333	2.65487	1.7094	103	102	115	0.970874	11.6505	99	97	9	9	9	10	9	26	25	0	0	100	100	90	200	75.3333
9	3	1	84	1	0	0	0	0	0	0	1.51	42	18.4202	1	2	2	154	93	98.3333	190	109	121	23.0508	147	72	82	19.9187	5.22388	107	103	128	3.73832	19.6262	100	100	9	10	10	10	11	9	10	0	0	80	100	80	0	82
18	5	2	77	0	3	0	1	1	0	0	1.73	68	22.7204	2	1	3	142	73	81	142	73	81	0	110	66	65.6667	23.3503	26.2295	113	104	114	7.9646	0.884956	100	100	7	10	10	10	0	21	5	0	0	98	90	140	100	65.6667
68	17	2	53	1	2	0	0	0	0	0	1.67	64	22.9481	1	2	3	144	69	79	185	77	98	24.0506	144	69	79	0	0	110	105	121	4.54545	10	100	98	8	9	10	10	3	50	17	0	0	80	90	200	150	79
200	50	2	49	1	0	0	0	0	0	0	1.53	79	33.7477	4	2	1	107	61	61.3333	131	66	72.6667	18.4783	107	61	61.3333	0	0	108	105	109	2.77778	0.925926	100	100	7	8	10	10	4	9	12	0	0	95	80	120	80	61.3333
46	12	2	51	1	0	0	0	0	0	0	1.52	46	19.91	2	2	2	145	97	98	164	106	110.333	12.585	145	97	98	0	0	105	105	108	0	2.85714	100	100	9	10	10	10	13	12	5	0	0	100	100	70	125	98
130	33	2	75	0	0	0	0	1	0	0	1.73	60	20.0474	3	3	2	118	73	73	145	99	99.3333	36.0731	118	73	73	0	0	108	108	121	0	12.037	99	98	9	10	10	10	5	15	4	0	0	95	100	130	50	73
206	52	1	58	0	0	0	0	0	0	0	1.69	69	24.1588	5	2	3	212	97	120.333	235	108	135.333	12.4654	186	89	106.333	13.1661	13.5417	97	108	89	-11.3402	-8.24742	100	97	10	10	10	10	0	17	0	0	0	60	70	390	0	106.333
131	33	2	76	1	3	0	0	0	0	0	1.52	44	19.0443	4	2	3	145	70	80	150	73	83.6667	4.58333	124	64	69	15.942	16.8	112	109	115	2.67857	2.67857	99	99	8	9	10	10	3	20	11	0	0	100	100	130	100	69
44	11	2	71	0	0	0	0	0	0	0	1.65	60	22.0386	4	2	2	196	92	111.667	212	69	101.667	-8.95522	180	89	104.333	7.02875	9.09091	115	110	120	4.34783	4.34783	95	95	8	10	10	10	3	20	2	0	0	90	70	70	150	104.333
138	35	1	58	0	0	0	1	1	0	0	1.65	56	20.5693	4	2	4	144	75	83	167	76	91.3333	10.0402	144	75	83	0	0	110	110	116	0	5.45455	93	93	9	10	10	10	0	25	4	0	0	80	100	120	0	83
124	31	2	51	1	0	0	0	0	0	0	1.69	54	18.9069	2	2	3	98	75	67.6667	98	75	67.6667	0	91	68	60.6667	11.5385	8.97436	128	112	128	12.5	0	99	99	9	9	10	10	5	10	8	0	0	80	90	120	75	60.6667
213	54	2	81	0	0	0	0	0	0	0	1.7	70	24.2215	4	2	2	119	65	68	119	65	68	0	95	56	54	25.9259	24.2424	112	112	124	0	10.7143	98	97	6	9	10	10	5	17	13	0	0	100	100	220	70	54
86	22	2	31	0	0	0	1	1	0	0	1.7	70	24.2215	4	1	1	140	74	81	171	89	101.333	25.1029	140	74	81	0	0	115	114	128	0.869565	11.3043	100	96	9	9	10	10	2	32	16	0	0	80	70	190	200	81
230	58	2	31	0	0	0	0	0	0	0	1.55	56	23.3091	5	1	1	155	100	103.333	155	100	103.333	0	135	84	86	20.155	14.8148	124	115	124	7.25806	0	100	100	7	8	9	10	3	7	25	0	0	70	90	140	55	86
80	20	1	75	0	2	0	0	0	0	0	1.55	44	18.3143	4	3	3	183	86	103.333	183	86	103.333	0	144	92	94.3333	9.54064	23.9264	119	115	123	3.36134	3.36134	100	100	7	8	9	10	15	12	23	0	0	100	90	120	0	94.3333
208	52	2	42	1	0	0	1	1	1	0	1.58	58	23.2335	5	2	2	151	78	87.3333	151	78	87.3333	0	118	67	69	26.57	25.1908	125	117	125	6.4	0	100	94	6	7	8	10	0	25	20	0	0	60	60	360	90	69
157	40	1	77	1	1	0	0	0	0	0	1.58	64	25.6369	4	2	3	153	64	78.6667	165	69	86	9.32203	132	58	67.6667	16.2562	15.7895	132	125	132	5.30303	0	98	98	9	10	10	10	3	20	2	0	0	100	90	240	0	67.6667
[truncated: 13 more columns]
